# Supplementary material for: Genome-Wide Identification, Expression and Interaction Analyses of PP2C Family Genes in Chenopodium quinoa
Source: Genes (Basel). 2023 Dec 27;15(1):41. doi: 10.3390/genes15010041 (PMC10815568; doi:10.3390/genes15010041)
Supplement: Supplementary file 1 [file genes-15-00041-s001.zip]

Archive with 3 entries (3 files):
- Captions for SUPPLEMENTARY MATERIAL.pdf
- Figure S1. Amino acid sequence and secondary structure alignment of subfamily A PP2C proteins in quinoa and Arabidopsis.pdf
- Tables S1-S6.xlsx
